# Supplementary material for: Engineering Tree Seasonal Cycles of Growth Through Chromatin Modification
Source: Front Plant Sci. 2019 Apr 5;10:412. doi: 10.3389/fpls.2019.00412 (PMC6459980; doi:10.3389/fpls.2019.00412)
Supplement: Supplementary file 1 [file Table_1.XLSX]

## Sheet: Ptremula_alba.metadata_for_Phyt
Samples of the RNA-seq mediated gene expression profile in hybrid poplar apical vegetative buds and stem, grown under natural conditions , over the period of January 13th to April 14th 2015 for apical buds, and from November 7th 2014 to April 9th 2015 for stems. The sampling finished at the time point of bud break during spring. The weekly time points were them grouped together according to the P…
library	organism	tissue	condition	replicate	season	SampleName_grouped	Group_replicate	Sample_description	Growth_conditions
BANYC	Ptremula_alba	Apical_bud	2015-01-13	1	winter	Apical_bud_Mid_Winter_f2	1	28 apical buds (the top bud of the branch) were collected at the day referred in the "condition" column, from seven hybrid poplar trees (Populus tremula _ x alba, clone INRA) 717-1B4)	Trees used in this experiment were grown under natural conditions at the Centre for Plant Biotechnology and Genomics in Pozuelo de Alarcón, Madrid (3°49'W, 40°24'N), taking samples over the period of 13 January to 14 April 2015
BANYU	Ptremula_alba	Apical_bud	2015-01-20	1	winter	Apical_bud_Mid_Winter_f2	2	28 apical buds (the top bud of the branch) were collected at the day referred in the "condition" column, from seven hybrid poplar trees (Populus tremula _ x alba, clone INRA) 717-1B4)	Trees used in this experiment were grown under natural conditions at the Centre for Plant Biotechnology and Genomics in Pozuelo de Alarcón, Madrid (3°49'W, 40°24'N), taking samples over the period of 13 January to 14 April 2015
BANZH	Ptremula_alba	Apical_bud	2015-01-27	1	winter	Apical_bud_Late_Winter_f1	1	28 apical buds (the top bud of the branch) were collected at the day referred in the "condition" column, from seven hybrid poplar trees (Populus tremula _ x alba, clone INRA) 717-1B4)	Trees used in this experiment were grown under natural conditions at the Centre for Plant Biotechnology and Genomics in Pozuelo de Alarcón, Madrid (3°49'W, 40°24'N), taking samples over the period of 13 January to 14 April 2015
BAOAC	Ptremula_alba	Apical_bud	2015-02-03	1	winter	Apical_bud_Late_Winter_f1	2	28 apical buds (the top bud of the branch) were collected at the day referred in the "condition" column, from seven hybrid poplar trees (Populus tremula _ x alba, clone INRA) 717-1B4)	Trees used in this experiment were grown under natural conditions at the Centre for Plant Biotechnology and Genomics in Pozuelo de Alarcón, Madrid (3°49'W, 40°24'N), taking samples over the period of 13 January to 14 April 2015
BANZA	Ptremula_alba	Apical_bud	2015-02-10	1	winter	Apical_bud_Late_Winter_f1	3	28 apical buds (the top bud of the branch) were collected at the day referred in the "condition" column, from seven hybrid poplar trees (Populus tremula _ x alba, clone INRA) 717-1B4)	Trees used in this experiment were grown under natural conditions at the Centre for Plant Biotechnology and Genomics in Pozuelo de Alarcón, Madrid (3°49'W, 40°24'N), taking samples over the period of 13 January to 14 April 2015
BANZO	Ptremula_alba	Apical_bud	2015-02-17	1	winter	Apical_bud_Late_Winter_f2	1	28 apical buds (the top bud of the branch) were collected at the day referred in the "condition" column, from seven hybrid poplar trees (Populus tremula _ x alba, clone INRA) 717-1B4)	Trees used in this experiment were grown under natural conditions at the Centre for Plant Biotechnology and Genomics in Pozuelo de Alarcón, Madrid (3°49'W, 40°24'N), taking samples over the period of 13 January to 14 April 2015
BANZX	Ptremula_alba	Apical_bud	2015-02-24	1	winter	Apical_bud_Late_Winter_f2	2	28 apical buds (the top bud of the branch) were collected at the day referred in the "condition" column, from seven hybrid poplar trees (Populus tremula _ x alba, clone INRA) 717-1B4)	Trees used in this experiment were grown under natural conditions at the Centre for Plant Biotechnology and Genomics in Pozuelo de Alarcón, Madrid (3°49'W, 40°24'N), taking samples over the period of 13 January to 14 April 2015
BANYH	Ptremula_alba	Apical_bud	2015-03-03	1	spring	Apical_bud_Early_Spring_f1	1	28 apical buds (the top bud of the branch) were collected at the day referred in the "condition" column, from seven hybrid poplar trees (Populus tremula _ x alba, clone INRA) 717-1B4)	Trees used in this experiment were grown under natural conditions at the Centre for Plant Biotechnology and Genomics in Pozuelo de Alarcón, Madrid (3°49'W, 40°24'N), taking samples over the period of 13 January to 14 April 2015
BANZS	Ptremula_alba	Apical_bud	2015-03-10	1	spring	Apical_bud_Early_Spring_f1	2	28 apical buds (the top bud of the branch) were collected at the day referred in the "condition" column, from seven hybrid poplar trees (Populus tremula _ x alba, clone INRA) 717-1B4)	Trees used in this experiment were grown under natural conditions at the Centre for Plant Biotechnology and Genomics in Pozuelo de Alarcón, Madrid (3°49'W, 40°24'N), taking samples over the period of 13 January to 14 April 2015
BANZZ	Ptremula_alba	Apical_bud	2015-03-17	1	spring	Apical_bud_Early_Spring_f2	1	28 apical buds (the top bud of the branch) were collected at the day referred in the "condition" column, from seven hybrid poplar trees (Populus tremula _ x alba, clone INRA) 717-1B4)	Trees used in this experiment were grown under natural conditions at the Centre for Plant Biotechnology and Genomics in Pozuelo de Alarcón, Madrid (3°49'W, 40°24'N), taking samples over the period of 13 January to 14 April 2015
BAOAH	Ptremula_alba	Apical_bud	2015-03-24	1	spring	Apical_bud_Early_Spring_f2	2	28 apical buds (the top bud of the branch) were collected at the day referred in the "condition" column, from seven hybrid poplar trees (Populus tremula _ x alba, clone INRA) 717-1B4)	Trees used in this experiment were grown under natural conditions at the Centre for Plant Biotechnology and Genomics in Pozuelo de Alarcón, Madrid (3°49'W, 40°24'N), taking samples over the period of 13 January to 14 April 2015
BANYS	Ptremula_alba	Apical_bud	2015-03-31	1	spring	Apical_bud_Early_Spring_f2	3	28 apical buds (the top bud of the branch) were collected at the day referred in the "condition" column, from seven hybrid poplar trees (Populus tremula _ x alba, clone INRA) 717-1B4)	Trees used in this experiment were grown under natural conditions at the Centre for Plant Biotechnology and Genomics in Pozuelo de Alarcón, Madrid (3°49'W, 40°24'N), taking samples over the period of 13 January to 14 April 2015
BANYO	Ptremula_alba	Apical_bud	2015-04-07	1	spring	Apical_bud_Mid_Spring_f1	1	28 apical buds (the top bud of the branch) were collected at the day referred in the "condition" column, from seven hybrid poplar trees (Populus tremula _ x alba, clone INRA) 717-1B4)	Trees used in this experiment were grown under natural conditions at the Centre for Plant Biotechnology and Genomics in Pozuelo de Alarcón, Madrid (3°49'W, 40°24'N), taking samples over the period of 13 January to 14 April 2015
BAOAP	Ptremula_alba	Apical_bud	2015-04-14	1	spring	Apical_bud_Mid_Spring_f1	2	28 apical buds (the top bud of the branch) were collected at the day referred in the "condition" column, from seven hybrid poplar trees (Populus tremula _ x alba, clone INRA) 717-1B4)	Trees used in this experiment were grown under natural conditions at the Centre for Plant Biotechnology and Genomics in Pozuelo de Alarcón, Madrid (3°49'W, 40°24'N), taking samples over the period of 13 January to 14 April 2015
BANYN	Ptremula_alba	Stem	2014-11-07	1	fall	Stem_Late_Fall_f1	1	3 branches (2 years old branches) were collected at the day referred in the "condition" column, from three hybrid poplar trees (Populus tremula _ alba, clone INRA 717-1B4)	Trees used in this experiment were grown under natural conditions at the Centre for Plant Biotechnology and Genomics in Pozuelo de Alarcón, Madrid (3°49'W, 40°24'N), taking samples over the period of 13 January to 14 April 2015
BANZY	Ptremula_alba	Stem	2014-11-15	1	fall	Stem_Late_Fall_f1	2	3 branches (2 years old branches) were collected at the day referred in the "condition" column, from three hybrid poplar trees (Populus tremula _ alba, clone INRA 717-1B4)	Trees used in this experiment were grown under natural conditions at the Centre for Plant Biotechnology and Genomics in Pozuelo de Alarcón, Madrid (3°49'W, 40°24'N), taking samples over the period of 13 January to 14 April 2015
BANZP	Ptremula_alba	Stem	2014-11-21	1	fall	Stem_Late_Fall_f2	1	3 branches (2 years old branches) were collected at the day referred in the "condition" column, from three hybrid poplar trees (Populus tremula _ alba, clone INRA 717-1B4)	Trees used in this experiment were grown under natural conditions at the Centre for Plant Biotechnology and Genomics in Pozuelo de Alarcón, Madrid (3°49'W, 40°24'N), taking samples over the period of 13 January to 14 April 2015
BAOAO	Ptremula_alba	Stem	2014-11-29	1	fall	Stem_Late_Fall_f2	2	3 branches (2 years old branches) were collected at the day referred in the "condition" column, from three hybrid poplar trees (Populus tremula _ alba, clone INRA 717-1B4)	Trees used in this experiment were grown under natural conditions at the Centre for Plant Biotechnology and Genomics in Pozuelo de Alarcón, Madrid (3°49'W, 40°24'N), taking samples over the period of 13 January to 14 April 2015
BANYX	Ptremula_alba	Stem	2014-12-05	1	winter	Stem_Early_Winter_f1	1	3 branches (2 years old branches) were collected at the day referred in the "condition" column, from three hybrid poplar trees (Populus tremula _ alba, clone INRA 717-1B4)	Trees used in this experiment were grown under natural conditions at the Centre for Plant Biotechnology and Genomics in Pozuelo de Alarcón, Madrid (3°49'W, 40°24'N), taking samples over the period of 13 January to 14 April 2015
BAOAB	Ptremula_alba	Stem	2014-12-12	1	winter	Stem_Early_Winter_f1	2	3 branches (2 years old branches) were collected at the day referred in the "condition" column, from three hybrid poplar trees (Populus tremula _ alba, clone INRA 717-1B4)	Trees used in this experiment were grown under natural conditions at the Centre for Plant Biotechnology and Genomics in Pozuelo de Alarcón, Madrid (3°49'W, 40°24'N), taking samples over the period of 13 January to 14 April 2015
BAOAG	Ptremula_alba	Stem	2014-12-19	1	winter	Stem_Early_Winter_f2	1	3 branches (2 years old branches) were collected at the day referred in the "condition" column, from three hybrid poplar trees (Populus tremula _ alba, clone INRA 717-1B4)	Trees used in this experiment were grown under natural conditions at the Centre for Plant Biotechnology and Genomics in Pozuelo de Alarcón, Madrid (3°49'W, 40°24'N), taking samples over the period of 13 January to 14 April 2015
BANYG	Ptremula_alba	Stem	2014-12-26	1	winter	Stem_Early_Winter_f2	2	3 branches (2 years old branches) were collected at the day referred in the "condition" column, from three hybrid poplar trees (Populus tremula _ alba, clone INRA 717-1B4)	Trees used in this experiment were grown under natural conditions at the Centre for Plant Biotechnology and Genomics in Pozuelo de Alarcón, Madrid (3°49'W, 40°24'N), taking samples over the period of 13 January to 14 April 2015
BANZG	Ptremula_alba	Stem	2015-01-03	1	winter	Stem_Early_Winter_f2	3	3 branches (2 years old branches) were collected at the day referred in the "condition" column, from three hybrid poplar trees (Populus tremula _ alba, clone INRA 717-1B4)	Trees used in this experiment were grown under natural conditions at the Centre for Plant Biotechnology and Genomics in Pozuelo de Alarcón, Madrid (3°49'W, 40°24'N), taking samples over the period of 13 January to 14 April 2015
BANYW	Ptremula_alba	Stem	2015-01-09	1	winter	Stem_Mid_Winter	1	3 branches (2 years old branches) were collected at the day referred in the "condition" column, from three hybrid poplar trees (Populus tremula _ alba, clone INRA 717-1B4)	Trees used in this experiment were grown under natural conditions at the Centre for Plant Biotechnology and Genomics in Pozuelo de Alarcón, Madrid (3°49'W, 40°24'N), taking samples over the period of 13 January to 14 April 2015
BANYB	Ptremula_alba	Stem	2015-01-17	1	winter	Stem_Mid_Winter	2	3 branches (2 years old branches) were collected at the day referred in the "condition" column, from three hybrid poplar trees (Populus tremula _ alba, clone INRA 717-1B4)	Trees used in this experiment were grown under natural conditions at the Centre for Plant Biotechnology and Genomics in Pozuelo de Alarcón, Madrid (3°49'W, 40°24'N), taking samples over the period of 13 January to 14 April 2015
BANZW	Ptremula_alba	Stem	2015-01-30	1	winter	Stem_Late_Winter_f1	1	3 branches (2 years old branches) were collected at the day referred in the "condition" column, from three hybrid poplar trees (Populus tremula _ alba, clone INRA 717-1B4)	Trees used in this experiment were grown under natural conditions at the Centre for Plant Biotechnology and Genomics in Pozuelo de Alarcón, Madrid (3°49'W, 40°24'N), taking samples over the period of 13 January to 14 April 2015
BAOAN	Ptremula_alba	Stem	2015-02-05	1	winter	Stem_Late_Winter_f1	2	3 branches (2 years old branches) were collected at the day referred in the "condition" column, from three hybrid poplar trees (Populus tremula _ alba, clone INRA 717-1B4)	Trees used in this experiment were grown under natural conditions at the Centre for Plant Biotechnology and Genomics in Pozuelo de Alarcón, Madrid (3°49'W, 40°24'N), taking samples over the period of 13 January to 14 April 2015
BANZB	Ptremula_alba	Stem	2015-02-12	1	winter	Stem_Late_Winter_f1	3	3 branches (2 years old branches) were collected at the day referred in the "condition" column, from three hybrid poplar trees (Populus tremula _ alba, clone INRA 717-1B4)	Trees used in this experiment were grown under natural conditions at the Centre for Plant Biotechnology and Genomics in Pozuelo de Alarcón, Madrid (3°49'W, 40°24'N), taking samples over the period of 13 January to 14 April 2015
BANZT	Ptremula_alba	Stem	2015-02-19	1	winter	Stem_Late_Winter_f2	1	3 branches (2 years old branches) were collected at the day referred in the "condition" column, from three hybrid poplar trees (Populus tremula _ alba, clone INRA 717-1B4)	Trees used in this experiment were grown under natural conditions at the Centre for Plant Biotechnology and Genomics in Pozuelo de Alarcón, Madrid (3°49'W, 40°24'N), taking samples over the period of 13 January to 14 April 2015
BAOAA	Ptremula_alba	Stem	2015-02-26	1	winter	Stem_Late_Winter_f2	2	3 branches (2 years old branches) were collected at the day referred in the "condition" column, from three hybrid poplar trees (Populus tremula _ alba, clone INRA 717-1B4)	Trees used in this experiment were grown under natural conditions at the Centre for Plant Biotechnology and Genomics in Pozuelo de Alarcón, Madrid (3°49'W, 40°24'N), taking samples over the period of 13 January to 14 April 2015
BANZN	Ptremula_alba	Stem	2015-03-05	1	spring	Stem_Early_Spring_f1	1	3 branches (2 years old branches) were collected at the day referred in the "condition" column, from three hybrid poplar trees (Populus tremula _ alba, clone INRA 717-1B4)	Trees used in this experiment were grown under natural conditions at the Centre for Plant Biotechnology and Genomics in Pozuelo de Alarcón, Madrid (3°49'W, 40°24'N), taking samples over the period of 13 January to 14 April 2015
BAOAS	Ptremula_alba	Stem	2015-03-12	1	spring	Stem_Early_Spring_f1	2	3 branches (2 years old branches) were collected at the day referred in the "condition" column, from three hybrid poplar trees (Populus tremula _ alba, clone INRA 717-1B4)	Trees used in this experiment were grown under natural conditions at the Centre for Plant Biotechnology and Genomics in Pozuelo de Alarcón, Madrid (3°49'W, 40°24'N), taking samples over the period of 13 January to 14 April 2015
BANYP	Ptremula_alba	Stem	2015-03-21	1	spring	Stem_Early_Spring_f2	1	3 branches (2 years old branches) were collected at the day referred in the "condition" column, from three hybrid poplar trees (Populus tremula _ alba, clone INRA 717-1B4)	Trees used in this experiment were grown under natural conditions at the Centre for Plant Biotechnology and Genomics in Pozuelo de Alarcón, Madrid (3°49'W, 40°24'N), taking samples over the period of 13 January to 14 April 2015
BANYY	Ptremula_alba	Stem	2015-03-26	1	spring	Stem_Early_Spring_f2	2	3 branches (2 years old branches) were collected at the day referred in the "condition" column, from three hybrid poplar trees (Populus tremula _ alba, clone INRA 717-1B4)	Trees used in this experiment were grown under natural conditions at the Centre for Plant Biotechnology and Genomics in Pozuelo de Alarcón, Madrid (3°49'W, 40°24'N), taking samples over the period of 13 January to 14 April 2015
BANZC	Ptremula_alba	Stem	2015-04-01	1	spring	Stem_Mid_spring_f1	1	3 branches (2 years old branches) were collected at the day referred in the "condition" column, from three hybrid poplar trees (Populus tremula _ alba, clone INRA 717-1B4)	Trees used in this experiment were grown under natural conditions at the Centre for Plant Biotechnology and Genomics in Pozuelo de Alarcón, Madrid (3°49'W, 40°24'N), taking samples over the period of 13 January to 14 April 2015
BANZU	Ptremula_alba	Stem	2015-04-09	1	spring	Stem_Mid_spring_f1	2	3 branches (2 years old branches) were collected at the day referred in the "condition" column, from three hybrid poplar trees (Populus tremula _ alba, clone INRA 717-1B4)	Trees used in this experiment were grown under natural conditions at the Centre for Plant Biotechnology and Genomics in Pozuelo de Alarcón, Madrid (3°49'W, 40°24'N), taking samples over the period of 13 January to 14 April 2015
